# Supplementary material for: A C2-Domain Abscisic Acid-Related Gene, IbCAR1, Positively Enhances Salt Tolerance in Sweet Potato (Ipomoea batatas (L.) Lam.)
Source: Int J Mol Sci. 2022 Aug 26;23(17):9680. doi: 10.3390/ijms23179680 (PMC9456122; doi:10.3390/ijms23179680)
Supplement: Supplementary file 1 [file ijms-23-09680-s001.zip]

Archive with 1 entries (1 files):
- ijms-1847894-supplementary.pdf
